# Supplementary material for: Impact and Sustainability of Antibiotic Stewardship on Antibiotic Prescribing in Visceral Surgery
Source: Antibiotics (Basel). 2021 Dec 11;10(12):1518. doi: 10.3390/antibiotics10121518 (PMC8698864; doi:10.3390/antibiotics10121518)
Supplement: Supplementary file 1 [file antibiotics-10-01518-s001.zip]

Archive with 1 entries (1 files):
- antibiotics-1482618-supplementary.pdf
